# Supplementary material for: Novel Polyurethane Scaffolds Containing Sucrose Crosslinker for Dental Application
Source: Int J Mol Sci. 2022 Jul 18;23(14):7904. doi: 10.3390/ijms23147904 (PMC9319899; doi:10.3390/ijms23147904)
Supplement: Supplementary file 1 [file ijms-23-07904-s001.zip]

Archive with 1 entries (1 files):
- ijms-1814888-supplementary.pdf
